# Supplementary material for: A Facile Microwave Hydrothermal Synthesis of ZnFe2O4/rGO Nanocomposites for Supercapacitor Electrodes
Source: Nanomaterials (Basel). 2023 Mar 13;13(6):1034. doi: 10.3390/nano13061034 (PMC10053183; doi:10.3390/nano13061034)
Supplement: Supplementary file 1 [file nanomaterials-13-01034-s001.zip]

Archive with 1 entries (1 files):
- nanomaterials-2207881-supplementary.pdf
